# Supplementary material for: Polyethylenimine-Conjugated Hydroxyethyl Cellulose for Doxorubicin/Bcl-2 siRNA Co-Delivery Systems
Source: Pharmaceutics. 2023 Feb 20;15(2):708. doi: 10.3390/pharmaceutics15020708 (PMC9965717; doi:10.3390/pharmaceutics15020708)
Supplement: Supplementary file 1 [file pharmaceutics-15-00708-s001.zip]

Archive with 1 entries (1 files):
- pharmaceutics-2160676-supplementary.pdf
